# Supplementary material for: TRPV1-Dependent Antiproliferative Activity of Dioecious Maclura pomifera Extracts in Estrogen Receptor-Positive Breast Cancer Cell Lines Involves Multiple Apoptotic Pathways
Source: Int J Mol Sci. 2024 May 11;25(10):5258. doi: 10.3390/ijms25105258 (PMC11120667; doi:10.3390/ijms25105258)
Supplement: Supplementary file 1 [file ijms-25-05258-s001.zip]

Archive with 1 entries (1 files):
- ijms-2905979-supplementary.pdf
